# Supplementary material for: The Effectiveness of Individualized Oral Hygiene Education in Preventing Dental Diseases: A Clinical Study
Source: J Clin Med. 2024 Sep 15;13(18):5481. doi: 10.3390/jcm13185481 (PMC11431985; doi:10.3390/jcm13185481)
Supplement: Supplementary file 1 [file jcm-13-05481-s001.zip]

Archive with 1 entries (1 files):
- jcm-3138575-supplementary.pdf
